# Supplementary material for: Structure-Activity Relationships of the Imidazolium Compounds as Antibacterials of Staphylococcus aureus and Pseudomonas aeruginosa
Source: Int J Mol Sci. 2021 Jul 27;22(15):7997. doi: 10.3390/ijms22157997 (PMC8347611; doi:10.3390/ijms22157997)
Supplement: Supplementary file 1 [file ijms-22-07997-s001.zip]

Archive with 1 entries (1 files):
- ijms-1288988-supplementary.pdf
